# Supplementary material for: Multimodal impact of copper-silicon hybrid nanotools towards bacterial leaf streak, wheat biochemistry and productivity parameters
Source: PLoS One. 2025 Jul 15;20(7):e0327021. doi: 10.1371/journal.pone.0327021 (PMC12262875; doi:10.1371/journal.pone.0327021)
Supplement: S1 Data — (XLSX) [file pone.0327021.s001.xlsx]

## Sheet: Nanoparticles
Laboratory Experiment
Treatment	Inhibition zone (mm)	Concentration			Duration
		0.00025	0.0005	0.00075	24 hrs	48 hrs	72 hrs
CuNPs + SiNPs	19.046	17.389	18.694	21.056	15.667	18.472	23
CuNPs	14.148	11.733	14.467	16.243	11.443	14.239	16.761
SiNPs	10.562	8.333	10.492	12.861	8.1889	10.498	13
Control	0	0	0	0	0	0	0
Greenhouse Trial
Treatments	Disease incidence (%)	Concentration			Days
		0.0025	0.005	0.0075	7 days	14 days	21 days
CuNPs + SiNPs	14.755	17.941	14.802	11.522	19.479	14.89	9.897
CuNPs	34.923	37.961	34.859	31.95	44.847	35.552	24.371
SiNPs	41.11	44.708	41.514	37.109	52.74	40.978	29.613
Control	73.756	54.5	54.5	54.5	62.55	67.987	72.198
Field Trial
Treatments	Disease incidence (%)	Days
		7 days	14 days	21 days
CuNPs + SiNPs	29.468	38.26	30.203	19.94
CuNPs	37.498	47.997	37.053	27.443
SiNPs	45.207	56.557	44.513	34.55
Control	68.628	63.647	68.813	73.423

## Sheet: Lab
Treatment	Inhibition zone (mm)	Concentration			Duration
		0.00025	0.0005	0.00075	24 hrs	48 hrs	72 hrs
CuNPs + SiNPs	19.046	17.389	18.694	21.056	15.667	18.472	23
CuNPs	14.148	11.733	14.467	16.243	11.443	14.239	16.761
SiNPs	10.562	8.333	10.492	12.861	8.1889	10.498	13
Control	0	0	0	0	0	0	0

## Sheet: Greenhouse
Treatments	Disease incidence (%)	Concentration			Days
		0.0025	0.005	0.0075	7 days	14 days	21 days
CuNPs + SiNPs	14.755	17.941	14.802	11.522	19.479	14.89	9.897
CuNPs	34.923	37.961	34.859	31.95	44.847	35.552	24.371
SiNPs	41.11	44.708	41.514	37.109	52.74	40.978	29.613
Control	73.756	54.5	54.5	54.5	62.55	67.987	72.198

## Sheet: Field
Treatments	Disease incidence (%)	Days
		7 days	14 days	21 days
CuNPs + SiNPs	29.468	38.26	30.203	19.94
CuNPs	37.498	47.997	37.053	27.443
SiNPs	45.207	56.557	44.513	34.55
Control	68.628	63.647	68.813	73.423
