# Supplementary material for: Multimodal impact of copper-silicon hybrid nanotools towards bacterial leaf streak, wheat biochemistry and productivity parameters
Source: PLoS One. 2025 Jul 15;20(7):e0327021. doi: 10.1371/journal.pone.0327021 (PMC12262875; doi:10.1371/journal.pone.0327021)
Supplement: S2 Data — (XLSX) [file pone.0327021.s002.xlsx]

## Sheet: Sheet1
Treatments	SOD (µg/g)	POD (µg/g)	CAT (µg/g)	H2O2 (µg/g)	TPC (µg/g)	TSS (µg/g)
CuNPs + SiNPs	3.09	3.0141	1.8714	7.35	3.617	1.084
CuNPs	2.56	2.3019	1.5807	6.533	3.033	0.945
SiNPs	2.09	1.1863	1.28	5.6081	2.108	0.781
Control	1.21	0.939	0.89	4.53	1.49	0.56

## Sheet: TSS
Treatments	TSS	lett	S.E
CuNPs + SiNPs	1.084	a	0.04
CuNPs	0.945	b	0.06
SiNPs	0.781	c	0.03
Control	0.56	d	0.09

## Sheet: TPC
Treatments	TPC	lett	S.E
CuNPs + SiNPs	3.617	a	0.31
CuNPs	3.033	b	0.14
SiNPs	2.108	c	0.25
Control	1.49	d	0.08

## Sheet: H2O2
Treatments	H2O2	lett	S.E
CuNPs+ SiNPs	7.35	a	0.59
CuNPs	6.533	b	0.45
SiNPs	5.6081	c	0.35
Control	4.53	d	0.25

## Sheet: CAT
Treatments	CAT	lett	S.E
CuNPs + SiNPs	1.8714	a	0.1
CuNPs	1.5807	b	0.07
SiNPs	1.28	c	0.04
Control	0.89	d	0.09

## Sheet: SOD
Treatments	SOD	lett	S.E
CuNPs + SiNPs	3.09	a	0.23
CuNPs	2.56	b	0.12
SiNPs	2.09	c	0.03
Control	1.21	d	0.09

## Sheet: POD
Treatments	POD	lett	S.E
CuNPs + SiNPs	3.0141	a	0.23
CuNPs	2.3019	b	0.12
SiNPs	1.1863	c	0.03
Control	0.939	d	0.09
