# Supplementary material for: Multimodal impact of copper-silicon hybrid nanotools towards bacterial leaf streak, wheat biochemistry and productivity parameters
Source: PLoS One. 2025 Jul 15;20(7):e0327021. doi: 10.1371/journal.pone.0327021 (PMC12262875; doi:10.1371/journal.pone.0327021)
Supplement: S3 Data — (XLSX) [file pone.0327021.s003.xlsx]

## Sheet: Sheet1
Treatments	Root length (cm)	Shoot length (cm)	Chlorophyll contents (SPAD)	Spike length (cm)	Spikelets per spike	No. of grains per spike	100 grains weight (g)	Plant height (cm)	Stomatal conductance	Root biomass (Kg/ha)
CuNPs+SiNPs	4.52	4.063	5.56	15.98	19.88	31.973	17.076	81.464	278.126	482.366
CuNPs	3.936	3.57	4.923	14.286	16.356	26.096	15.576	76.566	269.633	471.976
SiNPs	3.35	2.84	4.143	13.126	14.976	24.063	14.083	70.966	260.066	459.413
Control	2.946	2.356	3.516	11.156	13.133	21.936	12.906	65.813	248.073	447.923
